# Supplementary material for: Linking Seasonal Dietary Strategies and Selectivity to Inform Forage Restoration for Przewalski’s Gazelle on the Qinghai–Tibet Plateau
Source: Animals (Basel). 2026 Mar 4;16(5):794. doi: 10.3390/ani16050794 (PMC12984604; doi:10.3390/ani16050794)
Supplement: Supplementary file 1 [file animals-16-00794-s001.zip]

Archive with 1 entries (1 files):
- animals-4166942-supplementary.pdf
